# Supplementary material for: Calcium imaging of CPG-evoked activity in efferent neurons of the stick insect
Source: PLoS One. 2018 Aug 24;13(8):e0202822. doi: 10.1371/journal.pone.0202822 (PMC6108493; doi:10.1371/journal.pone.0202822)
Supplement: S1 Data — Raw Data for Fig 2C. Normalized data in the green field were used to calculate regressions in Matlab. See also Material and method section. (XLSX) [file pone.0202822.s001.xlsx]

## Sheet: Sheet1
S1 Data. Calcium integral over burst integral. Raw Data Fig 2C. Normalized data in the green field wer used to calculte regressions in Matlab. See also material and Method section.
burst_begin_extracellular_recording_(s)	burst_end_extracellular_recording_(s)	burst_integral_extracellular_recording	Integral_calcium_ROI_1	Integral_calcium_ROI_2	Integral_calcium_ROI_3	Integral_calcium_ROI_4	Integral_calcium_ROI_5	normalized_burst_integral_extracellular_recording (burst_integral/burst_end-burst_begin)	normalized_calcium_integral_ROI1_(Integral_calcium/burst_end-burst_begin)	normalized_calcium_integral_ROI2_(Integral_calcium/burst_end-burst_begin)	normalized_calcium_integral_ROI3_(Integral_calcium/burst_end-burst_begin)	normalized_calcium_integral_ROI4_(Integral_calcium/burst_end-burst_begin)	normalized_calcium_integral_ROI5_(Integral_calcium/burst_end-burst_begin)
32.4498	49.0966	0.0941656	2.86986	3.10424	3.958	5.01437	4.86237	0.00565668	0.172397	0.186476	0.237764	0.301222	0.29209
49.8583	52.2921	0.0138833	0.374418	0.431233	0.498044	0.508398	0.427565	0.00570437	0.153841	0.177185	0.204636	0.208891	0.175678
53.3229	55.8505	0.0161788	1.3014	1.18996	1.58777	1.22925	1.36809	0.00640085	0.514877	0.470786	0.628172	0.486331	0.541262
56.6368	61.6084	0.0334436	4.29438	4.20917	4.30214	2.93831	3.68885	0.00672693	0.863782	0.846643	0.865343	0.591018	0.741984
62.3056	64.2186	0.0136315	1.7431	2.09262	1.69071	1.34522	1.58527	0.00712572	0.911185	1.0939	0.883798	0.7032	0.828683
64.9516	66.6513	0.0117235	1.2903	1.20012	1.33274	1.03919	1.21812	0.00689739	0.759137	0.70608	0.784101	0.611399	0.716667
67.4513	68.8913	0.0101764	0.949088	1.30254	0.981154	0.825622	0.88734	0.00706694	0.659089	0.904542	0.681357	0.573348	0.616208
69.7491	71.3629	0.0136639	2.21183	2.63517	2.89833	2.82706	2.41023	0.00846691	1.37057	1.6329	1.79597	1.7518	1.49351
72.3151	73.6895	0.00887742	0.933497	1.06137	0.740229	0.540228	0.783165	0.00645912	0.679204	0.772246	0.538583	0.393065	0.569823
76.6405	77.8521	0.00813955	0.427472	0.569446	0.368854	0.522788	0.465654	0.00671802	0.352816	0.469995	0.304435	0.431485	0.38433
79.0061	80.2341	0.00920565	1.02511	1.38964	1.2988	1.35569	0.924969	0.00749646	0.834781	1.13163	1.05766	1.10398	0.753232
80.7946	83.193	0.0148697	1.60716	1.86406	1.53439	1.44133	1.90176	0.00619984	0.670097	0.77721	0.639756	0.600955	0.792927
87.832	89.9831	0.0153984	1.90915	2.19431	2.03031	1.59534	2.14891	0.00715838	0.887525	1.02009	0.943849	0.741639	0.998982
92.4084	93.3504	0.00592554	0.364624	0.477361	0.440517	0.508927	0.430938	0.00629038	0.387075	0.506753	0.46764	0.540262	0.457471
96.3266	97.2819	0.00580863	0.319077	0.414968	0.288251	0.388405	0.340049	0.00608042	0.334007	0.434385	0.301739	0.406579	0.355961
99.559	100.433	0.0054951	0.307642	0.359788	0.275836	0.455636	0.305424	0.0062873	0.351993	0.411656	0.315602	0.521323	0.349456
102.412	103.302	0.00552103	0.386743	0.543858	0.383868	0.504751	0.451792	0.0062034	0.434542	0.611076	0.431312	0.567136	0.507631
105.244	105.886	0.00275888	0.153296	0.144393	0.162811	0.0891127	0.123087	0.00429732	0.238778	0.224912	0.2536	0.138805	0.191725
107.301	108.237	0.00637747	0.582342	0.820802	0.664652	0.752369	0.573106	0.00681354	0.62216	0.876925	0.710098	0.803813	0.612293
109.887	111.112	0.00717243	0.711097	0.947263	0.617205	0.753614	0.732231	0.00585504	0.580487	0.773276	0.503841	0.615195	0.597739
112.75	113.288	0.00210952	0.0507512	0.0517467	0.0502195	0.0997621	0.1124	0.00392104	0.0943332	0.0961834	0.0933448	0.185431	0.208921
114.529	115.368	0.00592213	0.526377	0.818165	0.700268	0.696294	0.657992	0.00705856	0.627386	0.975167	0.834647	0.829909	0.784257
116.436	117.044	0.0037466	0.278232	0.385384	0.280836	0.244666	0.288969	0.00616217	0.457618	0.633855	0.461901	0.402411	0.475278
118.352	119.143	0.0050989	0.499449	0.679957	0.501165	0.577778	0.465851	0.00644614	0.631415	0.859617	0.633584	0.73044	0.588939
127.714	128.445	0.00406953	0.18565	0.289424	0.256208	0.33437	0.249776	0.00556707	0.253967	0.395929	0.350489	0.457415	0.341691
130.338	131.211	0.0056315	0.566351	0.863809	0.719082	0.790479	0.59501	0.00645074	0.648741	0.989472	0.823691	0.905474	0.681569
133.219	133.986	0.00478586	0.429509	0.653318	0.445977	0.554052	0.561538	0.00623971	0.559986	0.851784	0.581457	0.722363	0.732123
136.46	137.235	0.0053618	0.541362	0.82282	0.654363	0.628316	0.658424	0.00691845	0.698531	1.0617	0.844339	0.81073	0.84958
142.429	143.044	0.00309275	0.0740092	0.136022	0.0780543	0.144637	0.140637	0.00502886	0.12034	0.221173	0.126917	0.235182	0.228678
145.794	146.403	0.00346065	0.153601	0.231893	0.17567	0.256849	0.190624	0.00568251	0.252218	0.380777	0.288457	0.421755	0.313011
150.522	152.543	0.0151433	2.06172	2.72315	2.48316	2.1778	2.1029	0.00749297	1.02015	1.34743	1.22868	1.07759	1.04053
158.267	158.781	0.00344932	0.172962	0.233411	0.337624	0.366305	0.220548	0.00671074	0.336503	0.454108	0.656856	0.712655	0.429082
161.662	162.261	0.00425711	0.338126	0.536799	0.462379	0.520114	0.408414	0.00710703	0.564484	0.896158	0.771919	0.868303	0.681827
168.001	168.619	0.00319693	0.110732	0.0948255	0.144255	0.156803	0.164022	0.00517303	0.179178	0.153439	0.233422	0.253727	0.265407
172.854	174.527	0.0145632	2.97488	3.65832	3.72798	3.14804	2.77191	0.00870484	1.77817	2.18668	2.22832	1.88167	1.65685
178.195	179.794	0.0121566	1.55374	2.39291	1.72655	1.65203	1.49944	0.00760263	0.971695	1.4965	1.07977	1.03316	0.937739
185.661	186.982	0.0124311	1.7979	2.23785	2.28161	2.08232	1.69298	0.00941037	1.36101	1.69405	1.72719	1.57632	1.28159
197.349	199.227	0.0162852	2.71222	3.58642	3.36306	3.02135	2.56039	0.00867157	1.44421	1.9097	1.79077	1.60881	1.36336
204.899	206.778	0.0162092	1.97061	2.55453	2.56887	2.24412	1.95352	0.0086265	1.04875	1.35951	1.36715	1.19431	1.03966
207.354	212.006	0.025195	2.44985	2.97221	2.41044	1.47044	2.09421	0.00541595	0.526622	0.63891	0.51815	0.316087	0.450174
214.036	216.951	0.0221457	2.27122	3.35511	2.79035	2.64342	2.34089	0.00759715	0.779151	1.15098	0.957239	0.906832	0.803051
226.363	236.734	0.0642474	7.79966	9.23949	8.01077	5.64792	6.40906	0.00619491	0.752064	0.890897	0.77242	0.544588	0.617979
238.533	241.446	0.0154021	0.663044	0.884554	0.669097	0.682427	0.565323	0.00528737	0.227616	0.303657	0.229693	0.23427	0.194069
245.206	247.975	0.0158358	0.699149	1.33758	0.631086	1.07029	0.866124	0.00571896	0.252491	0.483057	0.227911	0.386525	0.312793
249.303	250.17	0.0046923	0.100896	0.201727	0.163329	0.214453	0.200311	0.00541211	0.116373	0.232672	0.188384	0.247351	0.231039
253.762	255.243	0.00901935	0.436699	0.842106	0.602023	0.641753	0.550789	0.00609004	0.294868	0.568606	0.406498	0.433324	0.371903
260.226	261.465	0.00743661	0.271406	0.410319	0.335775	0.385311	0.280008	0.00600211	0.219052	0.33117	0.271005	0.310986	0.225995
265.405	271.5	0.0339681	3.03911	4.23669	3.47285	2.27599	2.46977	0.00557311	0.498624	0.695109	0.569787	0.37342	0.405213
274.219	277.214	0.0180058	1.4815	1.99793	1.95803	1.70943	1.64777	0.00601195	0.494659	0.667089	0.653767	0.570762	0.550175
284.412	288.012	0.0184231	1.03645	1.50016	1.04889	0.884006	0.865981	0.00511753	0.287904	0.41671	0.291359	0.245557	0.24055
290.033	291.414	0.00728825	0.29719	0.478442	0.358651	0.371821	0.225702	0.00527752	0.215199	0.346446	0.259704	0.26924	0.163434
297.824	300.932	0.0165739	1.02246	1.62405	1.13567	0.888497	0.879177	0.00533266	0.328977	0.522538	0.365403	0.285874	0.282876
303.44	305.989	0.0168184	1.55595	2.47871	1.94279	1.99179	1.8588	0.00659804	0.610415	0.972425	0.762177	0.781399	0.729228
311.216	312.598	0.0073202	0.395075	0.430283	0.407155	0.316129	0.271951	0.00529682	0.285872	0.311348	0.294613	0.228748	0.196781
316.407	317.741	0.00740377	0.323129	0.585905	0.380154	0.477247	0.373213	0.00555005	0.242225	0.439209	0.284973	0.357756	0.27977
318.734	319.809	0.00742631	0.576199	0.814198	0.777455	0.750048	0.642823	0.0069082	0.535999	0.757394	0.723214	0.697719	0.597975
325.111	326.164	0.00573531	0.162676	0.281813	0.255322	0.28431	0.206537	0.00544664	0.154488	0.267629	0.242471	0.27	0.196142
328.34	331.35	0.0156708	0.966798	1.27759	0.866265	0.798041	0.754649	0.00520625	0.321195	0.424449	0.287796	0.26513	0.250714
333.272	335.094	0.008879	0.348504	0.706737	0.447329	0.435294	0.455301	0.00487322	0.191276	0.387891	0.245515	0.23891	0.249891
341.382	342.637	0.00661549	0.19815	0.457669	0.277583	0.482687	0.320936	0.00527131	0.157889	0.364676	0.221181	0.384611	0.255726
344.455	347.614	0.0170689	1.19212	1.44794	1.31296	0.941423	0.899107	0.00540326	0.377372	0.458354	0.415625	0.298013	0.284618
349.95	351.175	0.00599038	0.221723	0.418225	0.382357	0.264773	0.324528	0.00489011	0.180999	0.341408	0.312128	0.216141	0.264921
352.209	353.004	0.00564892	0.418056	0.707296	0.582723	0.527916	0.471556	0.00710556	0.525857	0.88968	0.732985	0.664045	0.593152
360.122	361.647	0.00911454	0.544985	0.739086	0.657462	0.550583	0.540233	0.00597675	0.357367	0.484647	0.431123	0.361038	0.354251
363.34	365.904	0.0158864	1.17553	1.59811	1.49848	1.51128	1.41414	0.00619594	0.458477	0.623289	0.584431	0.589423	0.551536
370.598	371.047	0.0021336	0.0362106	0.0579545	0.0522642	0.0856453	0.0634568	0.00475189	0.0806472	0.129075	0.116401	0.190747	0.141329
372.517	374.042	0.00918253	0.600767	0.734169	0.641748	0.558858	0.556584	0.00602133	0.393946	0.481422	0.420818	0.366464	0.364973
375.784	378.665	0.0187531	1.62302	2.46221	1.90962	1.68272	1.6711	0.00650923	0.563352	0.854637	0.662831	0.584074	0.580043
384.294	385.309	0.00582774	0.274409	0.488226	0.347846	0.416074	0.346207	0.00574162	0.270353	0.481011	0.342706	0.409925	0.34109
388.078	388.73	0.00300487	0.0602508	0.0587856	0.0631071	0.0991243	0.0746415	0.0046087	0.0924091	0.0901619	0.09679	0.152031	0.114481
389.63	390.539	0.00562887	0.270169	0.315879	0.267975	0.227039	0.217486	0.00619238	0.297216	0.347501	0.294802	0.249768	0.239259
392.87	394.801	0.0116604	1.08303	1.75841	1.38726	1.24124	1.03594	0.00603853	0.560862	0.91062	0.718417	0.642797	0.536476
395.372	396.264	0.0049224	0.34783	0.507975	0.388986	0.372248	0.471504	0.00551839	0.389944	0.569479	0.436083	0.417318	0.528591
404.11	405.523	0.00842455	0.378565	0.741188	0.475943	0.631764	0.46137	0.00596217	0.267916	0.524549	0.336831	0.447108	0.326518
406.119	408.491	0.0151614	1.49483	1.87027	1.64654	1.14929	1.3404	0.00639182	0.630197	0.78848	0.694158	0.484523	0.565092
410.623	411.943	0.00725946	0.566334	0.880332	0.620318	0.681488	0.686054	0.00549959	0.429041	0.666918	0.469938	0.516279	0.519738
413.587	414.352	0.00436776	0.19668	0.326688	0.287092	0.247636	0.205251	0.00570949	0.257098	0.427044	0.375284	0.323707	0.268302
418.766	419.107	0.00151834	0.0234766	0.0212697	0.0223422	0.0697056	0.0337682	0.00445261	0.0688463	0.0623746	0.0655197	0.204415	0.0990271
424.149	425.48	0.00769526	0.352255	0.663351	0.487132	0.645595	0.398244	0.00578156	0.264654	0.498386	0.365989	0.485045	0.299207
428.563	430.868	0.0137	1.22853	1.76404	1.2046	0.863511	0.909423	0.0059436	0.532984	0.765309	0.522603	0.374625	0.394544
433.871	436.56	0.0167594	1.53938	2.18777	1.80901	1.64737	1.60563	0.00623258	0.572474	0.813601	0.672743	0.612634	0.597111
442.646	443.957	0.00665684	0.265603	0.512577	0.323194	0.414625	0.303803	0.00507768	0.202596	0.390981	0.246524	0.316266	0.231734
451.666	453.413	0.0111025	0.890303	1.5675	1.18034	0.988652	0.894697	0.00635518	0.509618	0.897254	0.675636	0.565914	0.512133
458.717	460.853	0.0117124	0.637264	1.12223	0.869045	0.932125	0.795244	0.00548333	0.298345	0.525388	0.406856	0.436388	0.372305
462.927	463.248	0.00118479	0.0217427	0.0126695	0.034042	0.029608	0.023356	0.00369093	0.0677344	0.0394688	0.10605	0.0922367	0.0727602
463.952	464.654	0.0035147	0.145269	0.139243	0.105965	0.107126	0.107081	0.0050067	0.206936	0.198352	0.150948	0.152601	0.152537
469.12	470.622	0.00936537	0.76369	1.25131	0.994719	0.897189	0.803134	0.00623527	0.508449	0.833099	0.662263	0.59733	0.53471
471.394	472.666	0.00886804	1.00144	1.35899	1.13095	1.04476	0.977609	0.00697173	0.787297	1.06839	0.88911	0.821352	0.768561
479.645	481.198	0.00859625	0.391223	0.745636	0.499103	0.666938	0.537743	0.00553525	0.251914	0.480126	0.32138	0.429451	0.346261
486.079	486.48	0.00211758	0.0269525	0.088465	0.0723959	0.0675343	0.0621976	0.00528075	0.0672132	0.220611	0.180538	0.168415	0.155106
488.291	489.78	0.00905582	0.715262	1.11423	0.934546	0.885732	0.843652	0.00608181	0.480364	0.748307	0.627633	0.59485	0.56659
496.419	497.743	0.00802662	0.338552	0.582921	0.507635	0.524039	0.432576	0.0060624	0.255704	0.440273	0.38341	0.3958	0.326719
500.918	502.572	0.00965169	0.689704	0.944392	0.649788	0.517277	0.508541	0.00583536	0.416992	0.570975	0.392858	0.312743	0.307461
504.694	508.417	0.019898	1.56069	2.16495	1.78717	1.57322	1.61702	0.00534461	0.419202	0.581508	0.480036	0.422568	0.434333
515.878	517.091	0.00708268	0.310365	0.568582	0.405686	0.491822	0.344879	0.00583898	0.255866	0.468741	0.334449	0.405459	0.284319
520.246	521.544	0.00714664	0.371799	0.401188	0.302635	0.260721	0.233132	0.00550589	0.28644	0.309082	0.233155	0.200864	0.179609
525.139	526.538	0.0085032	0.469932	0.943442	0.580222	0.610584	0.546439	0.00607806	0.335905	0.674369	0.414741	0.436443	0.390592
532.717	534.332	0.0111816	0.912542	1.5882	1.18198	1.10045	0.899381	0.00692359	0.565041	0.983407	0.731875	0.681393	0.556892
539.823	540.292	0.00354923	0.613958	0.58191	0.62303	0.651605	0.545496	0.00756765	1.30908	1.24075	1.32842	1.38935	1.16311
542.521	546.993	0.0307959	4.53529	5.85984	4.93712	3.73559	3.98622	0.00688638	1.01415	1.31034	1.10401	0.835328	0.891374
553.996	555.191	0.00686081	0.331922	0.607435	0.374295	0.480522	0.396083	0.00574126	0.277759	0.508314	0.313217	0.40211	0.33145
564.121	565.899	0.0117081	0.956411	1.6239	1.22499	1.17104	0.90171	0.00658498	0.537914	0.913332	0.688972	0.658629	0.507148
571.889	573.397	0.00968099	0.686197	1.2289	0.89032	0.898987	0.721516	0.00641975	0.455038	0.814917	0.590398	0.596145	0.478459
579.656	581.878	0.012451	0.825884	1.59848	0.954354	0.980344	0.84994	0.00560351	0.371685	0.719389	0.429502	0.441199	0.382511
588.446	590.295	0.011815	0.947393	1.55248	1.15617	1.0805	0.991434	0.00638994	0.512381	0.839633	0.625297	0.584368	0.5362
596.657	599.204	0.0135723	0.584119	0.959922	0.81105	0.874277	0.675822	0.00532874	0.229336	0.376883	0.318433	0.343258	0.26534
600.089	601.1	0.00711621	0.688941	1.10541	0.840219	0.826915	0.759401	0.00703878	0.681445	1.09339	0.831077	0.817918	0.751138
602.058	602.38	0.00133163	0.174556	0.198208	0.122945	0.054371	0.14652	0.0041355	0.542101	0.615552	0.381815	0.168854	0.455031
612.356	613.416	0.00606646	0.22257	0.484608	0.349631	0.422527	0.277025	0.00572308	0.209971	0.457178	0.32984	0.39861	0.261344
614.492	615.621	0.00716747	0.489797	0.882816	0.630373	0.615145	0.562475	0.00634851	0.433833	0.781945	0.558347	0.544858	0.498207
623.12	624.721	0.0108187	0.826549	1.18857	1.02246	0.92326	0.762606	0.00675746	0.516271	0.742395	0.638637	0.576677	0.476331
629.501	629.86	0.00184996	0.0380199	0.0667121	0.0511052	0.0629428	0.088664	0.00515309	0.105905	0.185828	0.142354	0.175328	0.246975
630.706	631.79	0.0064176	0.334241	0.590053	0.467573	0.499759	0.339671	0.0059203	0.308341	0.54433	0.43134	0.461032	0.313349
632.658	633.42	0.00527474	0.376661	0.600632	0.505135	0.487633	0.441023	0.00692223	0.494305	0.788231	0.662907	0.639938	0.57877
639.287	640.38	0.00592759	0.213552	0.437242	0.252405	0.330611	0.28074	0.00542323	0.195382	0.400039	0.230928	0.302481	0.256853
644.915	645.943	0.00725458	0.510601	0.916664	0.719303	0.742973	0.561085	0.00705698	0.496694	0.891696	0.699711	0.722737	0.545802
650.891	651.463	0.00276534	0.061128	0.161168	0.0824866	0.138186	0.0634422	0.00483451	0.106867	0.281763	0.144207	0.241584	0.110913
651.965	652.995	0.0062161	0.401439	0.75561	0.441628	0.433704	0.445784	0.00603505	0.389747	0.733602	0.428765	0.421072	0.4328
657.729	658.253	0.00273444	0.0628224	0.127532	0.093369	0.140446	0.0993649	0.0052184	0.11989	0.243382	0.178185	0.268027	0.189628
658.718	659.868	0.00713162	0.523977	1.006	0.614311	0.648415	0.51349	0.00620141	0.455632	0.874786	0.534184	0.563839	0.446513
666.873	668.078	0.00744905	0.475405	0.875817	0.797213	0.626106	0.488329	0.00618178	0.394527	0.726819	0.661588	0.51959	0.405252
672.813	673.419	0.00316231	0.1067	0.186434	0.0855168	0.153105	0.13406	0.00521833	0.176073	0.307647	0.141117	0.252648	0.221221
674.143	675.885	0.00957416	0.811545	1.24642	0.993356	0.844207	0.927785	0.00549607	0.46587	0.715513	0.570239	0.484619	0.532598
683.218	683.8	0.00320585	0.0999438	0.18996	0.12649	0.123638	0.0808578	0.00550833	0.171725	0.326393	0.217338	0.212436	0.138931
684.564	685.47	0.00588295	0.414232	0.715101	0.592279	0.607766	0.49685	0.00649332	0.45721	0.789295	0.653729	0.670823	0.5484
689.403	689.945	0.00261407	0.111487	0.161623	0.10291	0.119123	0.0887853	0.00482301	0.205696	0.298197	0.189871	0.219784	0.163811
690.787	691.572	0.00519763	0.353793	0.59359	0.449822	0.406846	0.373628	0.00662118	0.450692	0.756166	0.573021	0.518275	0.475959
700.014	701.757	0.0118868	1.04738	1.57459	1.33422	1.17517	0.988625	0.00681974	0.600907	0.903377	0.765472	0.674222	0.567197
702.966	703.453	0.00292961	0.20002	0.259949	0.220144	0.172121	0.199087	0.00601563	0.410719	0.533776	0.452041	0.353431	0.408803
709.098	710.029	0.00580203	0.330669	0.557737	0.436614	0.438578	0.331578	0.00623204	0.355176	0.599074	0.468974	0.471082	0.356153
714.818	715.338	0.00263003	0.0760727	0.123544	0.090048	0.143815	0.082497	0.00505775	0.146294	0.237585	0.173169	0.276568	0.158648
716.198	717.303	0.00656001	0.410909	0.61703	0.476673	0.528679	0.446991	0.00593666	0.371863	0.558399	0.431378	0.478443	0.404517
723.76	724.869	0.00738406	0.562611	0.904984	0.778355	0.683818	0.506931	0.0066583	0.507314	0.816036	0.701853	0.616608	0.457106
729.89	730.287	0.00220497	0.0809855	0.120203	0.0593873	0.0891429	0.0800253	0.00555408	0.203994	0.302778	0.14959	0.224541	0.201575
731.134	732.215	0.00583018	0.317967	0.561529	0.314801	0.339323	0.300343	0.00539332	0.294142	0.519453	0.291212	0.313897	0.277838
739.696	740.368	0.00335866	0.111388	0.248755	0.14025	0.18836	0.149361	0.00499801	0.165756	0.370171	0.208705	0.280298	0.222263
741.293	742.472	0.00746557	0.534099	0.75997	0.748116	0.656861	0.574978	0.00633212	0.45301	0.644588	0.634534	0.557134	0.487682
750.112	750.652	0.00279286	0.057835	0.0865285	0.0746789	0.0912189	0.0502488	0.00517196	0.107102	0.160238	0.138294	0.168924	0.0930533
751.722	752.497	0.00475527	0.225852	0.487998	0.227221	0.278657	0.188996	0.00613583	0.291422	0.629675	0.293189	0.359557	0.243866
759.495	760.663	0.0070269	0.504236	0.872244	0.625858	0.604674	0.431859	0.00601618	0.431708	0.746784	0.535837	0.517701	0.369743
766.104	766.562	0.00270715	0.0798262	0.170629	0.112933	0.148679	0.133705	0.00591081	0.174293	0.372552	0.246579	0.324626	0.291932
767.47	768.502	0.00633973	0.426957	0.634399	0.461138	0.481505	0.437606	0.00614315	0.413718	0.614728	0.446839	0.466575	0.424037
774.301	774.854	0.0027552	0.0522031	0.110365	0.0547019	0.100975	0.0595946	0.00498228	0.0943997	0.199574	0.0989184	0.182596	0.107766
775.664	778.302	0.0136254	1.06626	1.60732	1.35682	1.05537	1.02286	0.00516505	0.404193	0.609296	0.514338	0.400066	0.387741
785.166	787.022	0.00917096	0.260066	0.570829	0.357666	0.410596	0.355169	0.00494125	0.140122	0.307558	0.192708	0.221226	0.191362
790.991	791.446	0.0024717	0.0322295	0.0835685	0.0646178	0.102394	0.0618021	0.00543231	0.0708341	0.183667	0.142017	0.225042	0.135829
792.44	793.09	0.0031367	0.0645828	0.143143	0.0962356	0.111555	0.108775	0.00482569	0.0993581	0.22022	0.148055	0.171623	0.167346
800.514	801.734	0.00788608	0.522433	0.886662	0.710249	0.704164	0.551166	0.006464	0.428224	0.726772	0.582172	0.577183	0.451775
804.917	806.002	0.0116165	2.85666	2.40632	2.72017	2.66014	2.41022	0.0107065	2.63287	2.21781	2.50707	2.45174	2.2214
807.972	808.545	0.00214815	0.438297	0.280597	0.252721	0.119122	0.228538	0.00374895	0.764916	0.489698	0.441049	0.207892	0.398844
810.454	811.364	0.0110154	2.62614	2.09843	2.51246	2.52456	2.13496	0.0121048	2.88586	2.30596	2.76095	2.77425	2.34611
813.771	815.454	0.00782584	1.42699	1.10056	0.701456	0.640174	0.724052	0.00464993	0.847884	0.653929	0.416789	0.380377	0.430215
817.556	817.911	0.00254324	0.299877	0.246868	0.254086	0.275735	0.27354	0.00716406	0.844723	0.695402	0.715735	0.776719	0.770535
818.54	819.509	0.0079507	1.06185	1.3821	1.14005	1.04422	0.97089	0.00820506	1.09582	1.42631	1.17652	1.07762	1.00195
824.82	825.614	0.00404712	0.0725469	0.217478	0.115537	0.14801	0.124627	0.00509713	0.0913689	0.273902	0.145512	0.186411	0.156961
826.447	827.138	0.00407352	0.135217	0.289929	0.171841	0.200571	0.154233	0.00589511	0.195684	0.419579	0.248684	0.290262	0.223203
832.983	833.497	0.00251342	0.0495676	0.0790822	0.0482742	0.0842631	0.0695133	0.00488992	0.0964351	0.153856	0.0939187	0.163936	0.13524
834.125	835.463	0.00870183	0.396551	0.861941	0.554559	0.638622	0.48344	0.00650361	0.296376	0.644201	0.414468	0.477296	0.361315
847.735	848.248	0.00359175	0.352582	0.320993	0.306904	0.315803	0.36588	0.00700146	0.687294	0.625718	0.598254	0.6156	0.713216
849.313	850.542	0.00842458	0.93026	1.20094	0.961414	0.798245	0.732899	0.00685483	0.756924	0.977171	0.782273	0.649508	0.596338
851.782	853.077	0.00846497	0.88894	1.33907	0.888857	0.917089	0.892397	0.00653666	0.68644	1.03403	0.686376	0.708177	0.68911
859.222	860.564	0.0091691	0.682962	1.19754	0.865927	0.771977	0.562879	0.00683241	0.508913	0.892355	0.645251	0.575244	0.419433
865.32	866.563	0.00735252	0.344323	0.755513	0.421431	0.561295	0.346157	0.00591514	0.27701	0.607814	0.339043	0.451564	0.278485
874.102	875.467	0.0094216	0.548404	0.95742	0.830435	0.79644	0.655746	0.00690227	0.401762	0.701406	0.608377	0.583472	0.4804
876.41	877.563	0.00636733	0.428118	0.690619	0.48599	0.457848	0.402278	0.0055224	0.371308	0.598976	0.4215	0.397092	0.348897
885.534	885.966	0.0028439	0.268941	0.264698	0.22719	0.264159	0.282896	0.0065831	0.622549	0.612728	0.525903	0.611479	0.654851
889.266	890.242	0.0117187	3.10601	2.63104	3.18184	3.1435	2.56015	0.0120069	3.18239	2.69573	3.26008	3.22079	2.62311
892.438	892.939	0.00192391	0.45578	0.344805	0.310712	0.26075	0.270226	0.00384014	0.90974	0.688234	0.620184	0.52046	0.539374
895.748	896.848	0.00494104	0.460801	0.411351	0.213684	0.228303	0.260325	0.00449185	0.41891	0.373955	0.194258	0.207548	0.23666
901.408	902.53	0.00750278	0.545757	0.82593	0.667885	0.591183	0.473204	0.00668697	0.486414	0.736123	0.595263	0.526901	0.42175
913.175	914.944	0.0100339	0.804447	1.38859	0.987512	1.12232	0.837068	0.00567207	0.454747	0.784957	0.558232	0.634439	0.473187
922.614	923.442	0.00451232	0.275502	0.443425	0.296994	0.396479	0.322909	0.00544966	0.332732	0.535537	0.358688	0.478839	0.389987
