# Supplementary material for: Calcium imaging of CPG-evoked activity in efferent neurons of the stick insect
Source: PLoS One. 2018 Aug 24;13(8):e0202822. doi: 10.1371/journal.pone.0202822 (PMC6108493; doi:10.1371/journal.pone.0202822)
Supplement: S2 Data — (XLSX) [file pone.0202822.s002.xlsx]

## Sheet: Tabelle1
Data from intracellular recordings of RetCx MNs with QX 314 electrodes.
Recording	Time until spike block (s)	Potential before pilo (mV)	Potential after pilo (mV)	Difference (mV)	Oscillation amplitude (mV)
2016.10.11_nl5r,nl2r_retMN_QX_1	628	-	-	-	3.35
2016.10.18_nl5r,nl2r_retMN_QX_1	1176	-67.3	-60	7.3	9.48
2016.12.13_nl5r,nl2r_retMN_QX	877	-	-	-	5.51
2016.12.23_nl5r,nl2r_retMN_QX	344	-	-	-	3.5
2016.12.27_2_nl5r,nl2r_retMN_QX	825	-77	-68.5	8.5	9.1
2016.12.27_nl5r,nl2r_retMN_QX	273	-69.93	-67.58	2.35	3
2017.01.02_nl5r,nl2r_retMN_QX	119	-76.14	-68.47	7.67	1.5
Mean	606	-72.5925	-66.1375	6.455	5.06286
SD	351.22	4.09604	3.56271	2.40953	2.8868
