# Supplementary material for: Calcium imaging of CPG-evoked activity in efferent neurons of the stick insect
Source: PLoS One. 2018 Aug 24;13(8):e0202822. doi: 10.1371/journal.pone.0202822 (PMC6108493; doi:10.1371/journal.pone.0202822)
Supplement: S3 Data — Raw Data for Fig 6. Experiment 09.10.12 T2 pilo3x10-3_1 nl2 nl5. (XLSX) [file pone.0202822.s003.xlsx]

## Sheet: 091012
S3 Data. Oscillation periods. Raw Data Fig 6. Experiment 09.10.12 T2 pilo3x10-3_1 nl2 nl5
09.10.12 T2 pilo3x10-3_1 nl2 nl5
CHANNEL	17			CHANNEL	18			CHANNEL	19			CHANNEL	21			CHANNEL	22
Evt+				Evt+				Evt+				Evt+				Evt+
No comment				No comment				No comment				No comment				No comment
R6 DUM				R7 DUM				R8 DUM				nl2 nerve				nl5 Ca2++
																													Anzahl		nl5
264.375				264.416				264.209				266.555				263.866										1.50508	1	1.59603			0.5	0
270.133	5.75865			271.373	6.95695			270.157	5.94832			269.14	2.58521			267.621	3.75565		Zweistichproben t-Test unter der Annahme unterschiedlicher Varianzen							2.00063		1.63219			1	0
275.932	5.79893			278.071	6.69832			277.037	6.87936			271.141	2.00063			269.671	2.04991				0.0001					2.18475		1.75814			1.5	0
281.772	5.8392			284.769	6.69833			283.399	6.36212			275.748	4.60708			272.505	2.83374			R6	R7					2.30748		1.77108			2	5
287.873	6.10096			291.261	6.49143			290.226	6.82764			278.055	2.30748			275.873	3.36797		Mittelwert	5.87487	6.55334					2.41192		1.99171	5		2.5	12
293.833	5.96001			297.83	6.56901			296.614	6.38797			281.462	3.40667			279.043	3.17045		Varianz	0.0676609	0.0221534					2.47191		2.03062			3	21
299.833	6.00028			304.373	6.54315			303.08	6.46557			284.43	2.96788			282.643	3.59937		Beobachtungen	35	33					2.47468	6	2.04991			3.5	10
305.612	5.77879			310.994	6.62074			309.494	6.41384			287.453	3.02335			285.611	2.96854		Hypothetische Differenz der Mittelwerte	0						2.58521		2.11083			4	7
311.129	5.51704			317.485	6.49143			315.959	6.46556			293.013	5.56002			288.375	2.76414		Freiheitsgrade (df)	55						2.63351		2.20295			4.5	5
317.411	6.28217			323.977	6.49143			321.908	5.94832			296.695	3.68187			290.891	2.51526		t-Statistik	-13.2945						2.72533		2.21035			5	5
323.089	5.67812			330.468	6.49142			328.425	6.51729			299.329	2.63351			294.035	3.14469		P(T<=t) einseitig	4.05052e-19						2.72965		2.22155			5.5	1
328.566	5.47676			336.959	6.49143			334.813	6.38798			304.068	4.73903			298.125	4.08976		Kritischer t-Wert bei einseitigem t-Test	3.98556						2.8602		2.23252			8	1
334.908	6.34258			343.503	6.54315			341.434	6.62074			306.797	2.72965			300.347	2.22155		P(T<=t) zweiseitig	8.10103e-19						2.95736		2.27133
340.768	5.85934			349.891	6.38798			347.899	6.46557			310.699	3.90199			305.169	4.82185		Kritischer t-Wert bei zweiseitigem t-Test	4.19554						2.96788		2.42408
346.365	5.59757			356.149	6.25867			354.442	6.54315			315.94	5.24058			307.838	2.66931									2.96834	8	2.4757
352.466	6.10096			362.615	6.46556			361.089	6.6466			317.445	1.50508			309.434	1.59603									3.02335		2.47584
358.225	5.75866			369.132	6.51729			367.658	6.56901			323.73	6.2849			312.399	2.96469		Zweistichproben t-Test unter der Annahme unterschiedlicher Varianzen							3.05552		2.48377	12
364.185	5.96001			375.623	6.49143			374.098	6.4397			326.698	2.96834			314.429	2.03062				0.0001					3.11812		2.51526
369.42	5.23514			381.986	6.36211			380.667	6.56902			330.647	3.94813			316.187	1.75814			R6	R8					3.40667	4	2.53939
375.863	6.44326			388.555	6.56902			386.563	5.89659			334.273	3.62652			318.611	2.42408		Mittelwert	5.87487	6.44597					3.58789		2.55008
381.863	6.00028			395.072	6.51729			392.925	6.36212			338.137	3.86352			321.403	2.79122		Varianz	0.0676609	0.0473231					3.62569		2.58808
387.763	5.8996			401.434	6.36211			399.313	6.38798			341.094	2.95736			324.783	3.37985		Beobachtungen	35	33					3.62652		2.5928
393.683	5.91974			407.977	6.54315			405.675	6.36211			344.751	3.65706			328.28	3.49707		Hypothetische Differenz der Mittelwerte	0						3.65706		2.64816
399.562	5.87947			414.65	6.67247			412.296	6.62074			349.663	4.91229			332.586	4.30679		Freiheitsgrade (df)	65						3.67656		2.66706
405.422	5.85933			421.193	6.54315			418.762	6.46557			353.251	3.58789			335.062	2.47584		t-Statistik	-9.84196						3.68187		2.66931
411.321	5.89961			427.865	6.67246			425.046	6.28453			360.949	7.69802			339.371	4.30926		P(T<=t) einseitig	8.3619e-15						3.86352		2.69799
417.382	6.06068			434.538	6.67246			431.796	6.75005			366.803	5.8543			342.336	2.96442		Kritischer t-Wert bei einseitigem t-Test	3.94241						3.90199		2.73115
423.161	5.7788			440.719	6.18108			438.339	6.54315			370.429	3.62569			346.875	4.53882		P(T<=t) zweiseitig	1.67238e-14						3.94813		2.75054
429.06	5.8996			447.262	6.54316			444.753	6.41384			372.901	2.47191			350.954	4.07917		Kritischer t-Wert bei zweiseitigem t-Test	4.14597						3.96319	10	2.75237
434.477	5.41636			454.012	6.75005			451.038	6.28453			375.761	2.8602			354.231	3.27719									4.29293		2.76414
440.799	6.32244			460.684	6.67246			457.607	6.56901			380.18	4.41914			357.812	3.58128									4.41914		2.76666
446.658	5.85934			467.383	6.69832			463.917	6.31039			384.473	4.29293			362.008	4.19548									4.48894	3	2.79122
452.316	5.65798			474.081	6.69833			470.486	6.56902			390.187	5.71385			364.547	2.53939		Zweistichproben t-Test unter der Annahme unterschiedlicher Varianzen							4.52379		2.81782
458.317	6.00028			480.676	6.59488			476.926	6.4397			395.023	4.836			368.76	4.21323				0.05					4.60708		2.83374
463.975	5.65798				6.55334	MW			6.44597	MW		398.986	3.96319			370.971	2.21035			R7	R8					4.61448		2.85883
469.995	6.02042				0.14884	SD			0.217539	SD		401.461	2.47468			374.158	3.18737		Mittelwert	6.55334	6.44597					4.73903		2.96442
475.875	5.87947				33	n			33	n		404.186	2.72533			376.806	2.64816		Varianz	0.0221534	0.0473231					4.75881		2.96469
	5.87499	MW										409.029	4.84253			381.647	4.84108		Beobachtungen	33	33					4.836		2.96854	21
	0.256375	SD										413.553	4.52379			385.547	3.8992		Hypothetische Differenz der Mittelwerte	0						4.84253		3.08602
	35	n										415.965	2.41192			388.728	3.18143		Freiheitsgrade (df)	57						4.91229	8	3.14469
												420.579	4.61448			391.495	2.76666		t-Statistik	2.33997						5.24058	1	3.17045
												428.224	7.64518			396.353	4.85829		P(T<=t) einseitig	0.0114052						5.56002		3.18143
												433.84	5.61551			399.916	3.56347		Kritischer t-Wert bei einseitigem t-Test	1.67203						5.61551		3.18737
												441.842	8.00233			402.584	2.66706		P(T<=t) zweiseitig	0.0228103						5.71385		3.27719
												446.601	4.75881			405.282	2.69799		Kritischer t-Wert bei zweiseitigem t-Test	2.00247						5.8543	4	3.36797
												449.719	3.11812			407.273	1.99171									6.12471		3.37985
												454.208	4.48894			410.359	3.08602									6.2849	2	3.49707
												461.726	7.51789			411.991	1.63219		Zweistichproben t-Test unter der Annahme unterschiedlicher Varianzen							7.51789		3.49736	10
												464.781	3.05552			417.275	5.28392				0.001					7.64518		3.56347
												466.966	2.18475			421.971	4.69601			nl2	RetMNs					7.69802	3	3.58128
												473.091	6.12471			429.561	7.58964		Mittelwert	4.12181	3.14865					8.00233	1	3.59937
												476.767	3.67656			432.037	2.4757		Varianz	2.42295	1.04899							3.73532
													4.12181	MW		434.896	2.85883		Beobachtungen	51	68							3.75565
													1.55658	SD		437.627	2.73115		Hypothetische Differenz der Mittelwerte	0								3.8992
													51	n		440.379	2.75237		Freiheitsgrade (df)	81								3.99008	7
																442.612	2.23252		t-Statistik	3.87918								4.07917
																444.722	2.11083		P(T<=t) einseitig	0.00010617								4.08976
																447.31	2.58808		Kritischer t-Wert bei einseitigem t-Test	3.19392								4.19548
																450.808	3.49736		P(T<=t) zweiseitig	0.00021234								4.21323
																453.079	2.27133		Kritischer t-Wert bei zweiseitigem t-Test	3.41473								4.30679
																455.83	2.75054											4.30926	6
																457.601	1.77108											4.53882
																460.419	2.81782											4.69601
																462.902	2.48377											4.82185
																465.495	2.5928											4.84108
																468.045	2.55008											4.85829	5
																470.248	2.20295											5.28392	1
																474.238	3.99008											7.58964	1
																477.974	3.73532
																	3.14865	MW
																	1.0242	SD
																	68	n
