# Supplementary material for: Calcium imaging of CPG-evoked activity in efferent neurons of the stick insect
Source: PLoS One. 2018 Aug 24;13(8):e0202822. doi: 10.1371/journal.pone.0202822 (PMC6108493; doi:10.1371/journal.pone.0202822)
Supplement: S4 Data — (XLSX) [file pone.0202822.s004.xlsx]

## Sheet: Tabelle1
S4 Data. DUM and RetCx MN oscillation periods
Experiment 09.10.12		Periods (s)
	DUM 1	5.9 ±0.26
	DUM 2	6.6 ±0.15
	DUM 3	6.4 ±0.22
	RetCx MN	3.1 ±1.02	52.5 % of DUM 1
Experiment 26.09.12
	DUM 1	4.9 ±1.54
	DUM 2
	RetCx MN	1.6 ±0.75	32% of DUM
Experiment 11.27.13
	DUM 1	9.7 ±2.15
	DUM 2	9.7 ±3.06
	RetCx MN	bad recording
Experiment 12.12.13
	DUM 1	8.0 ±0.93
	DUM 2
	DUM 3
	RetCx MN	4.8 ±1.8	32% of DUM
Experiment 13.01.10
	DUM 1	4.9 ±1.04
	DUM 2	5.5 ±1.02
	DUM 3	5.3 ±1.21
	RetCx MN	3.0 ±1.21	61% of DUM 1
